# Supplementary material for: Prediction Models for Public Health Containment Measures on COVID-19 Using Artificial Intelligence and Machine Learning: A Systematic Review
Source: Int J Environ Res Public Health. 2021 Apr 23;18(9):4499. doi: 10.3390/ijerph18094499 (PMC8123005; doi:10.3390/ijerph18094499)
Supplement: Supplementary file 1 [file ijerph-18-04499-s001.zip]

Archive with 1 entries (1 files):
- ijerph-1166403-supplementary.pdf
